# Supplementary material for: Geographic Distribution and Phylogeny of Soricine Shrew-Borne Seewis Virus and Altai Virus in Russia
Source: Viruses. 2021 Jul 1;13(7):1286. doi: 10.3390/v13071286 (PMC8310073; doi:10.3390/v13071286)
Supplement: Supplementary file 1 [file viruses-13-01286-s001.zip]

Archive with 1 entries (1 files):
- viruses-1272087-supplementary.pdf
